# Supplementary material for: Effects of Dual-Task Versus Multicomponent Exercise Programs on Fear of Falling and Fall Risk in Institutionalized Older Adults: A Randomized Controlled Trial
Source: Healthcare (Basel). 2026 Apr 9;14(8):981. doi: 10.3390/healthcare14080981 (PMC13116427; doi:10.3390/healthcare14080981)
Supplement: Supplementary file 1 [file healthcare-14-00981-s001.zip]

Archive with 1 entries (1 files):
- healthcare-4210530-supplementary.pdf
